# Supplementary material for: Regulation of Long Noncoding RNAs Responsive to Phytoplasma Infection in Paulownia tomentosa
Source: Int J Genomics. 2018 Feb 21;2018:3174352. doi: 10.1155/2018/3174352 (PMC5841072; doi:10.1155/2018/3174352)
Supplement: Supplementary 4 — Table S1: primers used for real-time quantitative PCR. [file 3174352.f4.xlsx]

## Sheet: Sheet1
Table S1 Primers used for real-time quantitative PCR
LncRNA ID	Forward Primer	Reverse Primer
TCONS_00013163	CGATCTAAGAGGTCCTTG	GCTCCACTAAGATGAAGA
TCONS_00019894	TCTATGCCTTACATCAGTAG	CGACCAACACTTAACTTC
TCONS_00022230	ACCATCCAAGACACTACAA	GAACACAACCTAGAACAAGT
TCONS_00021207	CTGACATCAAGTGACGAATC	GCCGTTGTAGAGGAGAAT
TCONS_00019890	GAGTTCAAGTCTAATGGTAG	CCTTCCTTATCTCATCTCT
TCONS_00004908	CCAATACTCCATCACATCT	CGGTATCAACGAATAAGC
TCONS_00012735	TATGTTGCGTCCAAGTCT	AAGAACCAGCCATTAGAGT
TCONS_00023717	GAACTGTGGTAGGATAGC	TCGCACTTCTCATAACTC
TCONS_00031692	TCCTATCCAAGTGATGATGT	TTCTATGTGTCGGCAGTT
TCONS_00026765	TGGCTGTATCTCTGCTTGGA	ATTCATCTTCACGGTTACGACTTC
TCONS_00005711	AAAGACAGACAATGAGAGAC	TTGGTGATGCTTGAATGG
TCONS_00019806	GATGGTCATAGGAACAGAC	GTGTAAGGTGAGAAGCAGG
TCONS_00021785	GCTCATATGAACAAAGGTG	TGTTGCTAGCAGTGAGAGC
TCONS_00033648	GTATCTTCACTCCTCTTG	TTCTCTGTAATCCTTTCTC
TCONS_00001747	GTCTGGCTATATGTGCTATG	TTCCTTCTATCTCTTCCTCTT
TCONS_00025758	CATCCAACTATTGCTGTCTA	AAAGCCAAAGCCTGTTAT
TCONS_00002625	TTGATAAGCCGTCTGATG	CAACCAAGGATAACCAAGT
TCONS_00034613	GTGATGAAGAGTGGATGGA	AGACGGCAGTGAATGATAA
TCONS_00007939	GTATCTTCACTCCTCTTG	TTCTCTGTAATCCTTTCTC
TCONS_00026455	AGGATACTGCTCTACATCTT	AACTCCACTCAACAACATC
Gene	Forward Primer	Reverse Primer
PAU019848.1	TTGCTCCTACATCTCTTC	GACACTATTGCTATTCACTC
PAU018908.1	CATCCGCTTGTAAGAGACT	CTACGAACCATCATAGACCTT
LCONS_00004917	CCGAGGAGAAGTGTAATG	ATCCATCAAGCCTAATCTG
LCONS_00018738	CTAACAATCCAGCCAACTT	GTAGCTCATCCAGAACTTC
PAU021151.1	ACATTGCTCATCGTCTTG	GCTCCATAACCTCTGTAAG
LCONS_00023050	TTGGCTGGCTTGGATTAG	TGCTCTTCAACTACACTCTC
PAU030243.1	GACAAGATTGCTGATGATG	CGAATCGCACTCTAGTAAT
PAU002548.1	GTGATCTTGCAGAAGCAT	CATGTGTGATACGGTGCAC
PAU023404.1	GACTCTCACTTCATCAAG	GGTAGCCTATAATCATCAC
PAU011817.1	GCATCTACAACTGATACT	ACTTCCTAATCCATTGAG
PAU002322.1	AATTGTGACTGGGAAAGG	AAAGTTTGTGGCATAAGC
PAU030933.1	TATCCCTATTTCGCATAC	TCCACTTGAGCATATAAC
PAU011682.1	GTTACTATTGGTGGGTTTG	CTTCCTCCTATAACACTCTC
LCONS_00018729	CCGCTGGTAATCTTAACATA	ATGCCTGATAGTGGGAAT
PAU009184.1	TTGCTCCTACATCTCTTC	GACACTATTGCTATTCACTC
PAU005061.1	GGAGACACCTTAGTAATGA	CACTTCACCACCTACATA
PAU000284.1	ATGGCAAGCACAGTGATGAGTTC	TTACTGCACCAAAGCACTTGTG
PAU023543.1	TCATTGCTTACTCCTCTC	TACGGTATGCCTCTATTAC
miRNA	Primer
Pt-miR156q	GCTCTCTATTCTTCTGTCATCAA
Pt-miR156b	CAGAAGAGAGAGAGCACAA
Pt-miR395e	TGAAGTGTTTGGGGGAACTCAA
Pt-miR319a-3p	TTGGACTGAAGGGAGCTCCCAA
Pt-miR169a-3p	GGCAAGTTGTCTTTGGCTACAA
Pt-mir14-3p	TGCGGAGAAGATGAATCATAGAA
